# Supplementary material for: Activation of Cannabinoid Receptor 1 Enhances Wound Healing by Promoting the Proliferative Phase
Source: Int J Mol Sci. 2026 Jan 23;27(3):1171. doi: 10.3390/ijms27031171 (PMC12897412; doi:10.3390/ijms27031171)
Supplement: Supplementary file 1 [file ijms-27-01171-s001.zip]

Archive with 1 entries (1 files):
- ijms-4082296-supplementary.pdf
